# Supplementary material for: Toxic Effects of Industrial Flocculants Addition on Bioconversion of Black Soldier Fly Larvae (Hermetia illucens L.)
Source: Insects. 2022 Jul 28;13(8):683. doi: 10.3390/insects13080683 (PMC9409322; doi:10.3390/insects13080683)
Supplement: Supplementary file 1 [file insects-13-00683-s001.zip]

Archive with 1 entries (1 files):
- insects-1817155-supplementary.pdf
